# Supplementary material for: SUV39H1 downregulation induces deheterochromatinization of satellite regions and senescence after exposure to ionizing radiation
Source: Front Genet. 2014 Nov 21;5:411. doi: 10.3389/fgene.2014.00411 (PMC4240170; doi:10.3389/fgene.2014.00411)
Supplement: Supplementary file 4 [file Table4.XLSX]

## Sheet: P10 0 - 0.5 Gy
Gene Expression
Nothing Significant
DNA Methylation
SYMBOL	FOLD		P10_0Gy.AVG_Beta	P10_0.5Gy.AVG_Beta	P10_0.5Gy.DiffScore	NAME	ACCESSION	ENTREZ_GENE	GENE_ID	CHR	MAPINFO	TSS_COORDINATE	DISTANCE_TO_TSS	CPG_ISLAND	CPG_ISLAND_LOCATIONS	MIR_CPG_ISLAND	MIR_NAMES	SYNONYM
PTPRG	1.08043		0.264131	0.558547	92.6361	cg01572266	NM_002841.2	5793	GeneID:5793	3	61521260	61522285	1025	TRUE	3:61520637-61524141			PTPG	HPTPG	RPTPG	R-PTP-GAMMA
RPL37	2.18927		0.0280586	0.127968	17.9628	cg01945391	NM_000997.3	6167	GeneID:6167	5	40871055	40871144	89	TRUE	5:40870876-40872122			MGC99572
LOC201895	1.35765		0.125495	0.321603	45.7548	cg08009831	NM_174921.1	201895	GeneID:201895	4	39316436	39316876	440	TRUE	4:39316365-39317402
AXL	1.78341		0.0684216	0.235533	45.2946	cg10564498	NM_021913.2	558	GeneID:558	19	46416493	46416663	170	TRUE	19:46416423-46416659			UFO
C6orf106	0.919333		0.233288	0.441203	36.8302	cg12662162	NM_024294.2	64771	GeneID:64771	6	34772865	34772603	262	TRUE	6:34771876-34772939			MGC4614	FLJ22195	FLJ32402	dJ391O22.4	RP3-391O22.4
BTBD11	1.46466		0.076395	0.210849	24.2178	cg15796941	NM_001017523.1	121551	GeneID:121551	12	106236002	106236327	325	TRUE	12:106235619-106239476			FLJ33957	FLJ42845
ZFP95	3.10986		0.0212405	0.183368	62.3533	cg20122491	NM_014569.2	23660	GeneID:23660	7	98940249	98940232	17	TRUE	7:98939976-98941028			KIAA1015	MGC33710
NBR2	1.31836	neighbour of BRCA1, seems to encode RNA that is targeted for non-sense mediated decay, includes LINE1 element	0.10992	0.274121	32.3549	cg20760063	NM_005821.3	10230	GeneID:10230	17	38531106	38531129	23	TRUE	17:38530194-38531162
RAD50	0.804808		0.22192	0.387674	17.0689	cg21935083	NM_005732.2	10111	GeneID:10111	5	131920213	131920529	316	TRUE	5:131920156-131921037			hRad50	RAD50-2
WDR40B	-0.811546		0.435254	0.247995	-24.3703	cg22980351	NM_178470.3	139170	GeneID:139170	X	125514720	125514515	205	TRUE	X:125513074-125514769			KIAA1892L
SCO2	1.52805		0.0885045	0.255243	38.7979	cg24856732	NM_005138.1	9997	GeneID:9997	22	49310352	49310838	486	TRUE	22:49309999-49312129			SCO1L	MGC125823	MGC125825
LRPPRC	0.813419		0.243654	0.428192	24.2178	cg26538116	NM_133259.2	10128	GeneID:10128	2	44076832	44076648	184	TRUE	2:44075620-44077977			LSFC	GP130	LRP130	CLONE-23970

## Sheet: P10 0 - 5 Gy
Gene Expression
SYMBOL	Fold	P10_0Gy.AVG_Signal	P10_5Gy.AVG_Signal	P10_5Gy.Diff Pval	ILMN_GENE	CHROMOSOME	ENTREZ_GENE_ID	UNIGENE_ID	SYNONYMS
HIST1H4C	-0.727673	17720.8	10701.2	1.48655e-22	HIST1H4C	6	8364		H4FG	dJ221C16.1	H4/g
FANCG	-0.505731	552.572	389.178	3.01831e-07	FANCG	9	2189		XRCC9	FAG
TMSB15A	-0.498074	1453.83	1029.39	0.0156788	TMSB15A	X	11013		Tb15	TMSNB	TbNB
HIRIP3	-0.491851	452.648	321.884	0.0279271	HIRIP3	16	8479
CBX5	-0.471036	1867.05	1346.98	0.00211655	CBX5	12	23468		HP1-ALPHA	HP1	HP1Hs-alpha
GINS2	-0.450064	1173.86	859.278	0.00725231	GINS2	16	51659		Pfs2	PSF2	HSPC037
TMEFF2	-0.43781	620.693	458.229	0.0278526	TMEFF2	2	23671		TPEF	TENB2	TR	HPP1
SUV39H1	-0.424903	768.372	572.351	0.00428866	SUV39H1	X	6839		SUV39H	KMT1A	MG44
SOX11	-0.420554	714.185	533.595	0.000564709	SOX11	2	6664
NEK2	-0.419404	1024.5	766.054	0.000372958	NEK2	1	4751		NLK1	NEK2A	HsPK 21	HsPK21
CKAP2L	-0.418103	907.155	678.922	0.0215259	CKAP2L	2	150468		MGC39683	FLJ40629
MCM6	-0.417603	1830.68	1370.57	0.000786702	MCM6	2	4175		Mis5	P105MCM	MCG40308
EXOSC2	-0.412341	553.284	415.74	0.001054	EXOSC2	9	23404		p7	RRP4	hRrp4p	Rrp4p
DLGAP5	-0.412144	1280.27	962.126	0.000396917	DLGAP5	14	9787		DLG1	HURP	KIAA0008
RPL39L	-0.409338	1332.98	1003.69	0.0203368	RPL39L	3	116832		RPL39L1
CEP152	-0.405617	285.243	215.334	0.00554323	CEP152	15	22995		KIAA0912
C9orf140	-0.404548	301.858	228.046	0.00647978	C9ORF140	9	89958
PLK1	-0.396492	349.876	265.802	0.0311159	PLK1	16	5347		PLK	STPK13
GLS	0.398495	426.61	562.329	0.000226275	GLS	2	2744		KIAA0838	GLS1	DKFZp686O15119	FLJ10358	AAD20
PSG5	0.423114	200.772	269.198	0.00976605	PSG5	19	5673		PSG	FL-NCA-3
SGIP1	0.439484	443.901	601.983	0.00493962	SGIP1	1	84251		FLJ43054	DKFZp761D221	FLJ33378	DKFZp686A16142
RDH10	0.473838	427.716	594.011	0.0396438	RDH10	8	157506
PLAT	0.489676	901.087	1265.24	2.03401e-06	PLAT	8	5327		T-PA	DKFZp686I03148	TPA
IFIT2	0.498448	231.159	326.556	5.07032e-05	IFIT2	10	3433		GARG-39	G10P2	cig42	ISG-54K	IFI-54	IFI54	ISG54
NID2	0.662737	875.532	1386.04	0.000707318	NID2	14	22795
APP	0.908892	535.304	1005.09	0.0302778	APP	21	351		AD1	ABETA	CTFgamma	APPI	ABPP	CVAP	PN2	AAA
DNA Methylation
SYMBOL	FOLD	P10_0Gy.AVG_Beta	P10_5Gy.AVG_Beta	P10_5Gy.DiffScore	NAME	ACCESSION	ENTREZ_GENE	GENE_ID	CHR	MAPINFO	TSS_COORDINATE	DISTANCE_TO_TSS	CPG_ISLAND	CPG_ISLAND_LOCATIONS	MIR_CPG_ISLAND	MIR_NAMES	SYNONYM
HDAC6	-1.70211	0.49614	0.152482	-139.9	cg10783042	NM_006044.2	10013	GeneID:10013	X	48545757	48545431	326	TRUE	X:48544530-48545980			HD6	JM21
BZRAP1	1.01963	0.218826	0.443649	28.1526	cg12937434	NM_004758.1	9256	GeneID:9256	17	53760947	53760477	470	FALSE			cg12937434	PRAX-1	RIMBP1	RIM-BP1	KIAA0612
SUSD1	0.614909	0.438377	0.671357	29.5666	cg14862827	NM_022486.3	64420	GeneID:64420	9	113976778	113977377	599	TRUE	9:113976541-113977814			RP11-4O1.1
SLCO2B1	1.43232	0.10232	0.276142	20.1678	cg27104271	NM_007256.2	11309	GeneID:11309	11	74539775	74539811	36	FALSE			cg27104271	OATPB	OATP-B	OATP2B1	SLC21A9	KIAA0880	DKFZp686E0517

## Sheet: P15 0 - 0.5 Gy
Gene Expression
Nothing Significant
DNA Methylation
SYMBOL	FOLD		P15_0Gy.AVG_Beta	P15_0.5Gy.AVG_Beta	P15_0.5Gy.DiffScore	NAME	ACCESSION	ENTREZ_GENE	GENE_ID	CHR	MAPINFO	TSS_COORDINATE	DISTANCE_TO_TSS	CPG_ISLAND	CPG_ISLAND_LOCATIONS	MIR_CPG_ISLAND	MIR_NAMES	SYNONYM
LOC283932	1.25138	anti-sense RNA	0.100589	0.239471	20.6114	cg03627896	NM_175901.3	283932	GeneID:283932	16	30841835	30842091	256	TRUE	16:30840504-30842816			MGC125469
OAZ2	1.02631		0.152883	0.311394	20.9614	cg07031532	NM_002537.1	4947	GeneID:4947	15	62782737	62782507	230	TRUE	15:62782109-62782898
PTRH2	1.19572		0.101411	0.232292	16.5348	cg08793459	NM_016077.3	51651	GeneID:51651	17	55139429	55139638	209	TRUE	17:55138776-55140351			BIT1	PTH2	CGI-147	FLJ32471
TYK2	-2.12578		0.206788	0.0473806	-47.452	cg08896629	NM_003331.3	7297	GeneID:7297	19	10352577	10352211	366	TRUE	19:10351757-10352815			JTK1
LRRC50	0.938226		0.215107	0.412182	33.5827	cg08965527	NM_178452.3	123872	GeneID:123872	16	82735714	82736423	709	TRUE	16:82735439-82737262			FLJ25330	DKFZp434A119
TTLL1	1.26239		0.0968981	0.232452	19.9229	cg09047884	NM_012263.3	25809	GeneID:25809	22	41814928	41815373	445	TRUE	22:41814921-41816049			C22orf7	HS323M22B
FLJ32130	0.656362		0.291155	0.45889	13.3691	cg12582366	NM_152458.4	146540	GeneID:146540	16	30504041	30504511	470	TRUE	16:30503906-30504857
SUSD1	1.29275		0.259445	0.635626	329.938	cg14862827	NM_022486.3	64420	GeneID:64420	9	113976778	113977377	599	TRUE	9:113976541-113977814			RP11-4O1.1
GSTM1	-2.26181		0.163119	0.0340118	-34.6724	cg17901463	NM_000561.2	2944	GeneID:2944	1	110031996	110031965	31	TRUE	1:110031594-110032306			MU	H-B	GST1	GTH4	GTM1	MU-1	GSTM1-1	MGC26563	GSTM1a-1a	GSTM1b-1b
NBR2	2.17908	neighbour of BRCA1, seems to encode RNA that is targeted for non-sense mediated decay, includes LINE1 element	0.0410804	0.186039	40.7774	cg20760063	NM_005821.3	10230	GeneID:10230	17	38531106	38531129	23	TRUE	17:38530194-38531162
DHX8	0.970092		0.215065	0.421305	37.2212	cg23347958	NM_004941.1	1659	GeneID:1659	17	38916826	38916860	34	TRUE	17:38916405-38917727			DDX8	HRH1	PRP22	PRPF22
ADPN	1.49337		0.0891284	0.250938	36.0529	cg23653187	NM_025225.2	80339	GeneID:80339	22	42650590	42650952	362	TRUE	22:42650559-42652185			PNPLA3	C22orf20	iPLA(2)epsilon
KARS	1.86228		0.0720706	0.262036	57.8329	cg24966460	NM_005548.1	3735	GeneID:3735	16	74240144	74239078	1066	TRUE	16:74238605-74240999			KARS2	KIAA0070

## Sheet: P15 0 - 5 Gy
Gene Expression
SYMBOL	Fold	P15_0Gy.AVG_Signal	P15_5Gy.AVG_Signal	P15_5Gy.Diff Pval	ENTREZ_GENE_ID	UNIGENE_ID	ILMN_GENE	CHROMOSOME	SYNONYMS
TMSB15A	-0.694501	1075.53	664.593	6.65919e-05	11013		TMSB15A	X	Tb15	TMSNB	TbNB
SOX11	-0.673129	672.769	421.924	1.43584e-05	6664		SOX11	2
TMEFF2	-0.648093	593.357	378.635	2.19188e-10	23671		TMEFF2	2	TPEF	TENB2	TR	HPP1
GPKOW	-0.614522	512.741	334.895	0.00128906	27238		GPKOW	X	GPATCH5	GPATC5	T54
RNY4	-0.589887	339.814	225.771	0.017191	6086		RNY4	7	Y4	HY4
HMGB2	-0.561559	1675.76	1135.44	0.00929116	3148		HMGB2	4	HMG2
FJX1	-0.561259	1982.73	1343.72	7.79486e-05	24147		FJX1	11	FLJ25593	FLJ22416
RPL39L	-0.560246	1437.56	974.934	0.000342551	116832		RPL39L	3	RPL39L1
CCNB2	-0.559807	1830.37	1241.71	0.00185188	9133		CCNB2	15	HsT17299
SFPQ	-0.559054	634.898	430.935	4.18977e-10	6421		SFPQ	1	POMP100	PSF
UBE2T	-0.544441	1075.88	737.681	8.57438e-10	29089		UBE2T	1	HSPC150	PIG50
PRIM1	-0.538935	378.101	260.239	7.26341e-07	5557		PRIM1	12	MGC12308	p49
IL8	-0.533374	466.53	322.343	0.0342133	3576		IL8	4	GCP-1	MDNCF	NAP1	CXCL8	AMCF-I	TSG-1	LYNAP	NAP-1	MONAP	GCP1	SCYB8	LUCT	K60	LECT	3-10C	b-ENAP	NAF
TMEM14B	-0.532637	3005.87	2077.93	4.78014e-14	81853		TMEM14B	6	MGC1223
CBX5	-0.525032	1540.77	1070.75	1.36685e-08	23468		CBX5	12	HP1-ALPHA	HP1	HP1Hs-alpha
GABARAP	-0.519766	276.398	192.783	0.00792259	11337		GABARAP	17	MM46	MGC120155	FLJ25768	MGC120154
FCRLB	-0.515821	437.919	306.279	0.00402337	127943		FCRLB	1	FCRL2	FREB-2	RP11-474I16.6	FCRLM2	FCRLY	FcRY
MTMR6	-0.513977	875.832	613.336	0.0484505	9107		MTMR6	13
DUSP12	-0.51372	1821.48	1275.79	8.75789e-08	11266		DUSP12	1	YVH1	DUSP1
CENPN	-0.503603	1077.57	760.056	2.83013e-06	55839		CENPN	16	FLJ22660	C16orf60	CENP-N	FLJ13607	BM039
GINS2	-0.502314	995.957	703.119	1.36685e-08	51659		GINS2	16	Pfs2	PSF2	HSPC037
RNASEH2B	-0.502188	498.226	351.765	6.45135e-08	79621		RNASEH2B	13	DLEU8	AGS2	FLJ11712
PTTG1	-0.495523	4667.94	3310.99	1.36685e-08	9232		PTTG1	5	SECURIN	PTTG	MGC138276	EAP1	TUTR1	MGC126883	HPTTG
C1orf24	-0.493373	483.863	343.719	0.000159337	116496		C1ORF24	1	NIBAN
PPIH	-0.486561	971.444	693.343	0.00358935	10465		PPIH	1	CYPH	CYP-20	USA-CYP	MGC5016	SnuCyp-20
INSIG1	-0.484821	512.318	366.095	0.000426684	3638		INSIG1	7	MGC1405	CL-6
KIF11	-0.482236	828.753	593.277	5.84921e-07	3832		KIF11	10	KNSL1	EG5	HKSP	TRIP5
CDC25B	-0.47879	1600.73	1148.65	0.000282179	994		CDC25B	20
MAD2L2	-0.478704	1900.98	1364.18	1.13545e-06	10459		MAD2L2	1	REV7	MAD2B
NEURL1B	-0.477979	341.708	245.34	0.00279342	54492		NEURL1B	5
CCNB1	-0.477107	811.029	582.657	2.16101e-08	891		CCNB1	5	CCNB
CKAP2L	-0.476585	806.383	579.529	0.00979048	150468		CKAP2L	2	MGC39683	FLJ40629
CKS1B	-0.47654	1892.6	1360.21	0.00134545	1163		CKS1B	1	PNAS-18	PNAS-16	ckshs1	CKS1
TNC	-0.467916	1254.53	907.035	0.00132162	3371		TNC	9	HXB	TN
PPIL5	-0.46485	468.025	339.106	5.71058e-05	122769		PPIL5	14	MGC20689	4-1BBLRR	LRR-1
CUTC	-0.457492	423.676	308.543	0.000140889	51076		CUTC	10	RP11-483F11.3	CGI-32
YEATS4	-0.456906	500.576	364.693	0.00547501	8089		YEATS4	12	B230215M10Rik	GAS41	NUBI-1	YAF9	4930573H17Rik
C3orf26	-0.455492	788.115	574.742	0.00315722	84319		C3ORF26	3	MGC4308
PRDM8	-0.454241	1787.03	1304.34	0.000346985	56978		PRDM8	4	PFM5
FAM64A	-0.444582	924.208	679.105	0.0144316	54478		FAM64A	17	FLJ10491	FLJ10156
PRR11	-0.44171	556.978	410.082	8.91778e-07	55771		PRR11	17	FLJ11029
CDCA3	-0.439684	919.553	677.983	4.22926e-08	83461		CDCA3	12	TOME-1	GRCC8	MGC2577
TTK	-0.439468	817.121	602.551	0.0188256	7272		TTK	6	PYT	MPS1L1	FLJ38280	ESK
FAM100B	-0.43941	242.84	179.079	0.00296458	283991		FAM100B	17	MGC71792	MGC29814
SHPK	-0.433572	685.217	507.353	0.00058181	23729		SHPK	17	CARKL	FLJ32478	SHK
UHRF1	-0.429811	1582.92	1175.09	0.000654733	29128		UHRF1	19	Np95	hNP95	MGC138707	ICBP90	RNF106	FLJ21925
SUV39H1	-0.426584	675.912	502.893	0.000159337	6839		SUV39H1	X	SUV39H	KMT1A	MG44
HDGFRP3	-0.42606	1083.91	806.748	0.000945143	50810		HDGFRP3	15	HDGF2	CGI-142
CCDC109B	-0.423193	954.99	712.205	0.0015987	55013		CCDC109B	4	FLJ20647
NSMCE4A	-0.421721	1069.4	798.341	1.7984e-05	54780		NSMCE4A	10	NSE4A	FLJ20003	bA500G22.3	bA500G22	C10orf86	RP11-500G22.3
HMGB1	-0.4206	300.668	224.633	0.0151305	3146		HMGB1	13	DKFZp686A04236	HMG3	SBP-1	HMG1
GGH	-0.417286	1653.35	1238.08	6.22929e-05	8836		GGH	8	GH
HNRPC	-0.416814	1493.48	1118.73	1.28058e-05	3183		HNRPC	14	MGC131677	MGC105117	MGC117353	C1	hnRNPC	C2	MGC104306	SNRPC	HNRNP
MCM6	-0.412341	1532.76	1151.72	2.2661e-06	4175		MCM6	2	Mis5	P105MCM	MCG40308
ITGB3BP	-0.411638	296.323	222.767	0.00139279	23421		ITGB3BP	1	HSU37139	CENPR	NRIF3	TAP20	CENP-R
TIMELESS	-0.411551	673.968	506.699	1.97642e-06	8914		TIMELESS	12	TIM	FLJ12640	TIM1	FLJ20714	hTIM
APOBEC3B	-0.411172	360.843	271.358	0.000455077	9582		APOBEC3B	22	FLJ21201	APOBEC1L	ARCD3	DJ742C19.2	PHRBNL	ARP4	bK150C2.2
MLF1IP	-0.410304	289.604	217.917	0.00158014	79682		MLF1IP	4	CENPU	KLIP1	FLJ23468	CENP-50	CENP50	PBIP1	CENP-U(50)	CENP-U
SPC24	-0.40976	610.912	459.863	3.8436e-06	147841		SPC24	19	SPBC24	FLJ90806
PCNA	-0.408596	1123.14	846.121	0.00556305	5111		PCNA	20	MGC8367
FEN1	-0.406978	1106.09	834.217	0.000215735	2237		FEN1	11	RAD2	FEN-1	MF1
HJURP	-0.402255	608.795	460.66	0.000682664	55355		HJURP	2	URLC9	FAKTS	hFLEG1	DKFZp762E1312
MRPL1	-0.3997	1294.05	980.91	5.15212e-06	65008		MRPL1	4	BM022	L1mt
TUBB2B	-0.395982	347.459	264.059	0.0473892	347733		TUBB2B	6	MGC8685	DKFZp566F223	RP11-506K6.1	TUBB-PARALOG	bA506K6.1
PPIC	0.397996	501.344	660.61	0.000288109	5480		PPIC	5	MGC3673	CYPC
NR2F6	0.413123	630.097	839.015	0.0146535	2063		NR2F6	19	EAR-2	EAR2	ERBAL2
CTGF	0.433157	8450.38	11409.6	0.039356	1490		CTGF	6	CCN2	MGC102839	IGFBP8	NOV2	HCS24
FAM46A	0.458203	1195.96	1643.04	0.000304438	55603		FAM46A	6	XTP11	C6orf37	FLJ20037	FLJ31495
RECK	0.47889	692.18	964.671	0.00867576	8434		RECK	9	ST15	hRECK
NPAS1	0.490886	400.459	562.768	2.21686e-05	4861		NPAS1	19	PASD5	MOP5
PRICKLE2	0.491404	420.529	591.184	0.000160767	166336		PRICKLE2	3	DKFZp686M031	DKFZp686D143	DKFZp686H1748
IFIT1	0.500948	441.451	624.716	4.49442e-08	3434		IFIT1	10	RNM561	IFI-56	IFI56	GARG-16	IFNAI1	G10P1	ISG56
DUSP1	0.505267	3760.64	5337.79	4.28682e-07	1843		DUSP1	5	HVH1	MKP1	MKP-1	PTPN10	CL100
C1orf198	0.520973	1011.32	1451.16	0.00991744	84886		C1ORF198	1	FLJ14525	FLJ16283	DKFZp667D152	MGC10710	FLJ38847
GABARAPL1	0.522822	1262.72	1814.23	3.68175e-08	23710		GABARAPL1	12	ATG8L	GEC1	APG8L	ATG8
IFIT2	0.595584	269.707	407.55	2.53618e-06	3433		IFIT2	10	GARG-39	G10P2	cig42	ISG-54K	IFI-54	IFI54	ISG54
TNFAIP8L1	3	449	350.162	0.000698945	126282		TNFAIP8L1	19	MGC17791
DNA Methylation
SYMBOL	FOLD		P15_0Gy.AVG_Beta	P15_5Gy.AVG_Beta	P15_5Gy.DiffScore	NAME	ACCESSION	ENTREZ_GENE	GENE_ID	CHR	MAPINFO	TSS_COORDINATE	DISTANCE_TO_TSS	CPG_ISLAND	CPG_ISLAND_LOCATIONS	MIR_CPG_ISLAND	MIR_NAMES	SYNONYM
SAT2	2.3		0.0252801	0.124234	16.9984	cg01191395	NM_133491.2	112483	GeneID:112483	17	7471723	7471889	166	TRUE	17:7471274-7472044			SSAT2
HCFC1R1	2.15		0.031589	0.140348	20.8941	cg01374047	NM_001002017.1	54985	GeneID:54985	16	3014171	3014288	117	TRUE	16:3013862-3014613			HPIP	FLJ20568	MGC70711	MGC99622
CYP26A1	1.55		0.0578092	0.16934	14.7603	cg03099492	NM_057157.1	1592	GeneID:1592	10	94823204	94823222	18	TRUE	10:94823017-94825178			CP26	CYP26	P450RAI	P450RAI1
LOC283932	1.76	anti-sense RNA	0.100589	0.340667	83.2482	cg03627896	NM_175901.3	283932	GeneID:283932	16	30841835	30842091	256	TRUE	16:30840504-30842816			MGC125469
TYK2	-2.19		0.206788	0.0451926	-50.18	cg08896629	NM_003331.3	7297	GeneID:7297	19	10352577	10352211	366	TRUE	19:10351757-10352815			JTK1
LOC115648	1.88		0.071493	0.263786	59.8766	cg12745769	NM_145326.1	115648	GeneID:115648	19	21371833	21371798	35	TRUE	19:21371608-21371873
GSTM1	-2.23		0.163119	0.0346536	-31.4718	cg17901463	NM_000561.2	2944	GeneID:2944	1	110031996	110031965	31	TRUE	1:110031594-110032306			MU	H-B	GST1	GTH4	GTM1	MU-1	GSTM1-1	MGC26563	GSTM1a-1a	GSTM1b-1b
PRIMA1	1.44		0.0873722	0.237413	28.0341	cg20895877	NM_178013.1	145270	GeneID:145270	14	93324339	93324519	180	TRUE	14:93323632-93325572			PRIMA
C19orf15	-1.47		0.222692	0.0801582	-26.1135	cg22006386	NM_021185.3	57828	GeneID:57828	19	43519218	43518298	920	TRUE	19:43517645-43520006			FLJ46353	DKFZP434A1022

## Sheet: P24 0 - 0.5 Gy
Gene Expression
SYMBOL	Fold	P24_0Gy.AVG_Signal	P24_0.5Gy.AVG_Signal	P24_0.5Gy.Diff Pval	ENTREZ_GENE_ID	UNIGENE_ID	ILMN_GENE	CHROMOSOME	SYNONYMS
COQ10A	0.560154	228.544	336.971	0.0148403	93058		COQ10A	12	FLJ32452
DNA Methylation
Nothing Significant

## Sheet: P24 0 - 5 Gy
Gene Expression
SYMBOL	Fold	P24_0Gy.AVG_Signal	P24_5Gy.AVG_Signal	P24_5Gy.Diff Pval	ENTREZ_GENE_ID	UNIGENE_ID	ILMN_GENE	CHROMOSOME	SYNONYMS
TOP2A	-0.865876	1654.74	907.977	1.78988e-11	7153		TOP2A	17	TOP2	TP2A
LOC731314	-0.706125	1795.22	1100.41	0.00826495	731314		LOC731314
HS3ST3A1	-0.648848	2144.44	1367.7	1.46833e-05	9955		HS3ST3A1	17	3OST3A1	30ST3A1
KIF11	-0.64406	529.12	338.589	0.000299632	3832		KIF11	10	KNSL1	EG5	HKSP	TRIP5
PRC1	-0.621116	2337.11	1519.51	1.0076e-12	9055		PRC1	15	MGC1671	ASE1	MGC3669
RAD23B	-0.549576	1309.93	894.97	9.74419e-10	5887		RAD23B	9	HHR23B	HR23B	P58
TACC3	-0.542198	621.973	427.123	0.0204831	10460		TACC3	4	MGC133242	ERIC1	MGC117382
MRPL12	-0.538093	1353.91	932.411	0.000159278	6182		MRPL12	17	MRP-L31/34	L12mt	5c5-2	MRPL7/L12	MRPL7	MGC8610	RPML12
FBXO5	-0.530617	482.595	334.081	0.00547849	26271		FBXO5	6	Fbxo31	FBX5	EMI1
CENPE	-0.522705	515.776	359.014	0.00095513	1062		CENPE	4	KIF10
YEATS4	-0.504641	376.241	265.188	0.000156431	8089		YEATS4	12	B230215M10Rik	GAS41	NUBI-1	YAF9	4930573H17Rik
ANLN	-0.501129	900.564	636.297	0.0115634	54443		ANLN	7	DKFZp779A055	Scraps	scra	ANILLIN
SOX11	-0.487685	297.277	212.008	0.00187333	6664		SOX11	2
MYCBP2	-0.486024	811.463	579.377	6.28005e-07	23077		MYCBP2	13	FLJ21597	PAM	FLJ13826	FLJ10106	FLJ21646	DKFZp686M08244	KIAA0916
TGFBRAP1	-0.479295	480.377	344.588	1.30635e-05	9392		TGFBRAP1	2	TRAP-1	TRAP1
LSM3	-0.478646	2618.82	1879.4	5.04844e-06	27258		LSM3	3	USS2	YLR438C	SMX4
CCDC59	-0.474974	1529.56	1100.49	1.46622e-06	29080		CCDC59		FLJ10294	HSPC128
SMC4	-0.47408	434.433	312.76	0.0352036	10051		SMC4	3	SMC4L1	CAPC	hCAP-C
HDGFRP3	-0.473367	917.745	661.035	1.07824e-05	50810		HDGFRP3	15	HDGF2	CGI-142
LTV1	-0.47183	1273.75	918.437	5.09526e-07	84946		LTV1	6	dJ468K18.4	C6orf93	FLJ14909
YAP1	-0.461725	2127.66	1544.93	2.99153e-06	10413		YAP1	11	YAP65	YAP	YAP2
TYMS	-0.455596	2078.2	1515.44	0.000125721	7298		TYMS	18	TS	TSase	TMS	HsT422	MGC88736
TMEM55A	-0.448935	317.195	232.371	0.0142242	55529		TMEM55A	8	DKFZp762O076
CDH4	-0.437337	229.591	169.553	0.0192468	1002		CDH4	20	MGC126700	RCAD	CAD4	FLJ40547	FLJ22202	MGC138355
MNT	-0.437293	523.061	386.29	0.00108274	4335		MNT	17	MXD6	ROX	MAD6
ING2	-0.436417	947.926	700.486	0.0014494	3622		ING2	4	p33ING2	ING1L
C18orf21	-0.426011	586.378	436.451	0.0124528	83608		C18ORF21	18	PNAS-124	XTP13	HsT3108	PNAS-131	MGC131953
CHES1	-0.424709	1530.55	1140.24	0.025901	1112		CHES1	14	C14orf116	FOXN3	PRO1635
BUB1	-0.424027	439.338	327.457	0.0305168	699		BUB1	2	hBUB1	BUB1L	BUB1A
ZFHX3	-0.409707	880.423	662.762	0.00504974	463		ZFHX3	16	ATBF1	ZFHX3	ATBT
KIRREL	-0.408325	257.487	194.016	0.025901	55243		KIRREL	1	MGC129542	FLJ10845	MGC129543	NEPH1
CCDC109B	-0.400925	626.871	474.775	0.000784126	55013		CCDC109B	4	FLJ20647
ASH2L	-0.400149	1115.96	845.652	4.71063e-05	9070		ASH2L		ASH2	ASH2L2	ASH2L1
TCF3	-0.396464	385.904	293.178	0.00232099	6929		TCF3	19	MGC129648	MGC129647	ITF1	E2A
HERPUD1	0.395465	675.14	888.057	0.00846336	9709		HERPUD1	16	Mif1	SUP	HERP	KIAA0025
MARCH6	0.396245	663.685	873.462	4.80507e-05	10299		2006-03-01	5	RNF176	MARCH-VI	TEB4	KIAA0597
KANK2	0.404046	514.127	680.3	0.00540164	25959		KANK2	19	SIP	MGC119707	MXRA3	FLJ20004	ANKRD25	DKFZp434N161	KIAA1518
EIF4EBP2	0.406614	265.461	351.887	0.0149006	1979		EIF4EBP2	10	4EBP2
PRDX3	0.407095	2749.76	3646.21	0.00149589	10935		PRDX3	10	MGC104387	MER5	AOP-1	MGC24293	AOP1	PRO1748	SP-22
C1orf54	0.408507	1228.36	1630.41	1.12569e-05	79630		C1ORF54	1	FLJ23221
RPL34	0.412592	892.766	1188.34	0.0221536	6164		RPL34	4	MGC111005
BLCAP	0.412615	858.918	1143.3	0.0347979	10904		BLCAP	20	BC10
DCI	0.413177	424.241	564.926	0.0121727	1632		DCI	16
AARS2	0.419958	279.331	373.714	0.0218912	57505		AARS2	6	KIAA1270	AARSL	bA444E17.1
TP53AP1	0.422007	238.965	320.163	0.0494728	11257		TP53AP1	7	P53TG1	TP53TG1	P53TG1-D
FAM18B	0.426543	968.571	1301.77	0.000483498	51030		FAM18B	17	NPD008	YDR084C	FLJ46240	CGI-148
TTC1	0.428851	632.706	851.724	0.0465506	7265		TTC1	5	TPR1
C6orf129	0.429311	596.284	802.95	0.0310959	154467		C6ORF129	6	HSPC265	MGC131656
PDXDC1	0.437733	965.888	1308.27	1.46622e-06	23042		PDXDC1	16
COPZ2	0.442437	505.7	687.194	1.19941e-05	51226		COPZ2	17	MGC23008
HNRNPK	0.443386	1217.45	1655.47	0.0141462	3190		HNRNPK	9
CPA4	0.444684	1198.68	1631.42	0.000573138	51200		CPA4	7	CPA3
TMEM150A	0.446012	447.726	609.923	1.67724e-05	129303		TMEM150A	2	TM6P1	FLJ90024
RPS4X	0.447992	3424.36	4671.31	6.08377e-05	6191		RPS4X	X	DXS306	SCR10	CCG2	SCAR	FLJ40595
MORF4L2	0.453234	2963.32	4057.09	0.000579163	9643		MORF4L2	X	KIAA0026	MORFL2	MRGX
MFSD3	0.460891	647.433	891.122	8.11033e-07	113655		MFSD3	8
HIST1H4H	0.475163	238.541	331.59	0.000819537	8365		HIST1H4H	6	H4FH	H4/h
TRAPPC2L	0.478957	1566.29	2182.99	3.41478e-08	51693		TRAPPC2L	16	MGC111156	HSPC176
TNFRSF10D	0.610876	1191.63	1819.85	0.00510737	8793		TNFRSF10D	8	CD264	TRUNDD	TRAILR4	DCR2
DNA Methylation
SYMBOL	FOLD	P24_0Gy.AVG_Beta	P24_5Gy.AVG_Beta	P24_5Gy.DiffScore	NAME	ACCESSION	ENTREZ_GENE	GENE_ID	CHR	MAPINFO	TSS_COORDINATE	DISTANCE_TO_TSS	CPG_ISLAND	CPG_ISLAND_LOCATIONS	MIR_CPG_ISLAND	MIR_NAMES	SYNONYM
SUSD1	2.2039	0.0517206	0.238289	34.2988	cg14862827	NM_022486.3	64420	GeneID:64420	9	113976778	113977377	599	TRUE	9:113976541-113977814			RP11-4O1.1
HDAC11	-2.70738	0.132118	0.0202282	-16.2079	cg22319470	NT_022517.17	79885	GeneID:79885	3	13496370			TRUE	3:13495978-13497310			FLJ22237
